# Supplementary material for: The Role of Hyaluronic Acid in the Treatment of Gingivitis and Periodontitis at Different Stages: A Systematic Review and Meta-Analysis with Short-Term Follow-Up
Source: Bioengineering (Basel). 2025 Oct 22;12(11):1135. doi: 10.3390/bioengineering12111135 (PMC12649663; doi:10.3390/bioengineering12111135)
Supplement: Supplementary file 1 [file bioengineering-12-01135-s001.zip]

Archive with 1 entries (1 files):
- bioengineering-3875869-supplementary.pdf
